# Supplementary material for: Modeling group heteroscedasticity in single-cell RNA-seq pseudo-bulk data
Source: Genome Biol. 2023 May 5;24:107. doi: 10.1186/s13059-023-02949-2 (PMC10160736; doi:10.1186/s13059-023-02949-2)
Supplement: Supplementary file 2 — Additional file 2: Table S1. Summary of filtering steps applied to each dataset. [file 13059_2023_2949_MOESM2_ESM.xls]

## Sheet: suptable1
Table S1: Summary of filtering steps applied to each dataset.
Dataset	Gene filtering	Cell filtering	Selected cell type	Pseudo-bulk sample filtering
Simulated data	total counts < 30 removed	-	-	-
Mouse lung data	total counts < 200 removed	total counts < 200 removed	type2 pneumocytes	Number of cells < 50 removed
Xenopus tail data	total counts < 50 removed	total counts < 200 removed	goblet cells	Number of cells < 40 removed
Human lung data	total counts < 200 removed	total counts < 200 removed	macrophages	Number of cells < 80 removed
Human PBMC COVID data 1	total counts < 50 removed	total counts < 200 removed	CD56dim CD16+ NK cells	Number of cells < 50 removed
Human PBMC COVID data 2	total counts < 50 removed	total counts < 200 removed	CD56dim CD16+ NK cells	Number of cells < 50 removed & Library size < 200,000 removed
